# Supplementary material for: Seasonal and Interannual Variability in the Insect Pest Damage and Beneficial Insect Populations Across Apple Orchards of Different Ages
Source: Insects. 2026 Mar 20;17(3):341. doi: 10.3390/insects17030341 (PMC13026748; doi:10.3390/insects17030341)
Supplement: Supplementary file 1 [file insects-17-00341-s001.zip]

Archive with 1 entries (1 files):
- insects-4104175-supplementary.pdf
